# Supplementary material for: Rhodium(i)-catalyzed stereoselective [4+2] cycloaddition of oxetanols with alkynes through C(sp3)–C(sp3) bond cleavage
Source: Chem Sci. 2017 Jan 23;8(4):3002–6. doi: 10.1039/c6sc05246k (PMC5380880; doi:10.1039/c6sc05246k)
Supplement: Supplementary file 2 [file SC-008-C6SC05246K-s002.cif]

# Electronic Supplementary Material (ESI) for Chemical Science.
# This journal is © The Royal Society of Chemistry 2017

####################################################################### 
# 
# This file contains crystal structure data downloaded from the 
# Cambridge Structural Database (CSD) hosted by the Cambridge 
# Crystallographic Data Centre (CCDC).
# 
# Full information about CCDC data access policies and citation 
# guidelines are available at http://www.ccdc.cam.ac.uk/access/V1 
# 
# Audit and citation data items may have been added by the CCDC. 
# Please retain this information to preserve the provenance of 
# this file and to allow appropriate attribution of the data. 
# 
#######################################################################

data_cu_dm16550_0m
_database_code_depnum_ccdc_archive 'CCDC 1512439'
_audit_update_record             
;
2016-10-28 deposited with the CCDC.
2017-01-23 downloaded from the CCDC.
;
_audit_creation_date             2016-08-31
_audit_creation_method           
;
Olex2 1.2
(compiled 2016.02.19 svn.r3266 for OlexSys, GUI svn.r5221)
;
_chemical_name_common            ?
_chemical_name_systematic        ?
_chemical_formula_moiety         'C31 H28 O2'
_chemical_formula_sum            'C31 H28 O2'
_chemical_formula_weight         432.53
_chemical_absolute_configuration rmad
_chemical_melting_point          ?
loop_
_atom_type_symbol
_atom_type_description
_atom_type_scat_dispersion_real
_atom_type_scat_dispersion_imag
_atom_type_scat_source
C C 0.0180 0.0090 'International Tables Vol C Tables 4.2.6.8 and 6.1.1.4'
H H 0.0000 0.0000 'International Tables Vol C Tables 4.2.6.8 and 6.1.1.4'
O O 0.0490 0.0320 'International Tables Vol C Tables 4.2.6.8 and 6.1.1.4'

_shelx_space_group_comment       
;
The symmetry employed for this shelxl refinement is uniquely defined
by the following loop, which should always be used as a source of
symmetry information in preference to the above space-group names.
They are only intended as comments.
;
_space_group_crystal_system      orthorhombic
_space_group_IT_number           19
_space_group_name_H-M_alt        'P 21 21 21'
_space_group_name_Hall           'P 2ac 2ab'
loop_
_space_group_symop_operation_xyz
'x, y, z'
'-x+1/2, -y, z+1/2'
'x+1/2, -y+1/2, -z'
'-x, y+1/2, -z+1/2'

_cell_length_a                   5.83870(10)
_cell_length_b                   15.6232(3)
_cell_length_c                   25.7309(6)
_cell_angle_alpha                90
_cell_angle_beta                 90
_cell_angle_gamma                90
_cell_volume                     2347.15(8)
_cell_formula_units_Z            4
_cell_measurement_reflns_used    2082
_cell_measurement_temperature    130
_cell_measurement_theta_max      66.492
_cell_measurement_theta_min      3.309
_shelx_estimated_absorpt_T_max   ?
_shelx_estimated_absorpt_T_min   ?
_exptl_absorpt_coefficient_mu    0.582
_exptl_absorpt_correction_T_max  0.7533
_exptl_absorpt_correction_T_min  0.5311
_exptl_absorpt_correction_type   multi-scan
_exptl_absorpt_process_details   
;
SADABS-2008/1 (Bruker,2008) was used for absorption correction.
wR2(int) was 0.1167 before and 0.0700 after correction.
The Ratio of minimum to maximum transmission is 0.7050.
The \l/2 correction factor is 0.0015.
;
_exptl_absorpt_special_details   ?
_exptl_crystal_colour            colourless
_exptl_crystal_colour_primary    colourless
_exptl_crystal_density_diffrn    1.224
_exptl_crystal_density_meas      .
_exptl_crystal_density_method    ?
_exptl_crystal_description       prism
_exptl_crystal_F_000             920
_exptl_crystal_size_max          0.12
_exptl_crystal_size_mid          0.03
_exptl_crystal_size_min          0.02
_exptl_transmission_factor_max   ?
_exptl_transmission_factor_min   ?
_diffrn_reflns_av_R_equivalents  0.0638
_diffrn_reflns_av_unetI/netI     0.0637
_diffrn_reflns_Laue_measured_fraction_full 0.998
_diffrn_reflns_Laue_measured_fraction_max 0.965
_diffrn_reflns_limit_h_max       5
_diffrn_reflns_limit_h_min       -6
_diffrn_reflns_limit_k_max       17
_diffrn_reflns_limit_k_min       -18
_diffrn_reflns_limit_l_max       30
_diffrn_reflns_limit_l_min       -29
_diffrn_reflns_number            11626
_diffrn_reflns_point_group_measured_fraction_full 0.983
_diffrn_reflns_point_group_measured_fraction_max 0.944
_diffrn_reflns_theta_full        67.679
_diffrn_reflns_theta_max         69.949
_diffrn_reflns_theta_min         3.309
_diffrn_ambient_temperature      130
_diffrn_detector_area_resol_mean ?
_diffrn_measured_fraction_theta_full 0.998
_diffrn_measured_fraction_theta_max 0.965
_diffrn_measurement_device_type  'Bruker APEX-II CCD'
_diffrn_measurement_method       '\f and \w scans'
_diffrn_radiation_monochromator  graphite
_diffrn_radiation_type           CuK\a
_diffrn_radiation_wavelength     1.54178
_diffrn_source                   ?
_diffrn_standards_number         0
_reflns_Friedel_coverage         0.683
_reflns_Friedel_fraction_full    0.963
_reflns_Friedel_fraction_max     0.915
_reflns_number_gt                3722
_reflns_number_total             4196
_reflns_special_details          
;
 Reflections were merged by SHELXL according to the crystal
 class for the calculation of statistics and refinement.
 
 _reflns_Friedel_fraction is defined as the number of unique
 Friedel pairs measured divided by the number that would be
 possible theoretically, ignoring centric projections and
 systematic absences.
;
_reflns_threshold_expression     'I > 2\s(I)'
_computing_cell_refinement       'SAINT v7.68A (Bruker, 2009)'
_computing_data_collection       ?
_computing_data_reduction        'SAINT v7.68A (Bruker, 2009)'
_computing_molecular_graphics    'Olex2 (Dolomanov et al., 2009)'
_computing_publication_material  'Olex2 (Dolomanov et al., 2009)'
_computing_structure_refinement  'ShelXL (Sheldrick, 2015)'
_computing_structure_solution    'ShelXT (Sheldrick, 2015)'
_refine_diff_density_max         0.144
_refine_diff_density_min         -0.183
_refine_diff_density_rms         0.039
_refine_ls_abs_structure_details 
;
 Flack x determined using 1329 quotients [(I+)-(I-)]/[(I+)+(I-)]
 (Parsons, Flack and Wagner, Acta Cryst. B69 (2013) 249-259).
;
_refine_ls_abs_structure_Flack   0.0(2)
_refine_ls_extinction_coef       0.0048(4)
_refine_ls_extinction_expression Fc^*^=kFc[1+0.001xFc^2^\l^3^/sin(2\q)]^-1/4^
_refine_ls_extinction_method     'SHELXL-2014/7 (Sheldrick 2014'
_refine_ls_goodness_of_fit_ref   0.990
_refine_ls_hydrogen_treatment    constr
_refine_ls_matrix_type           full
_refine_ls_number_parameters     299
_refine_ls_number_reflns         4196
_refine_ls_number_restraints     0
_refine_ls_R_factor_all          0.0445
_refine_ls_R_factor_gt           0.0395
_refine_ls_restrained_S_all      0.990
_refine_ls_shift/su_max          0.000
_refine_ls_shift/su_mean         0.000
_refine_ls_structure_factor_coef Fsqd
_refine_ls_weighting_details     
'w=1/[\s^2^(Fo^2^)+(0.0405P)^2^] where P=(Fo^2^+2Fc^2^)/3'
_refine_ls_weighting_scheme      calc
_refine_ls_wR_factor_gt          0.0904
_refine_ls_wR_factor_ref         0.0928
_refine_special_details          ?
_olex2_refinement_description    
;
1. Fixed Uiso
 At 1.2 times of:
  All C(H) groups, All C(H,H) groups, All O(H) groups
2.a Riding coordinates:
 O1(H1)
2.b Ternary CH refined with riding coordinates:
 C2(H2)
2.c Secondary CH2 refined with riding coordinates:
 C3(H3A,H3B), C18(H18A,H18B), C19(H19A,H19B)
2.d Aromatic/amide H refined with riding coordinates:
 C7(H7), C8(H8), C9(H9), C10(H10), C11(H11), C13(H13), C14(H14), C15(H15),
 C16(H16), C17(H17), C21(H21), C22(H22), C23(H23), C24(H24), C25(H25), C27(H27),
  C28(H28), C29(H29), C30(H30), C31(H31)
;
_atom_sites_solution_hydrogens   mixed
_atom_sites_solution_primary     dual
_atom_sites_solution_secondary   ?
loop_
_atom_site_label
_atom_site_type_symbol
_atom_site_fract_x
_atom_site_fract_y
_atom_site_fract_z
_atom_site_U_iso_or_equiv
_atom_site_adp_type
_atom_site_occupancy
_atom_site_site_symmetry_order
_atom_site_calc_flag
_atom_site_refinement_flags_posn
_atom_site_refinement_flags_adp
_atom_site_refinement_flags_occupancy
_atom_site_disorder_assembly
_atom_site_disorder_group
O1 O 0.5667(3) 0.09668(10) 0.37391(6) 0.0241(4) Uani 1 1 d . . . . .
H1 H 0.5921 0.1465 0.3821 0.029 Uiso 1 1 d R . . . .
O2 O 0.3153(3) 0.14765(10) 0.46597(6) 0.0268(4) Uani 1 1 d . . . . .
C1 C 0.3293(4) 0.07744(14) 0.38271(9) 0.0205(5) Uani 1 1 d . . . . .
C2 C 0.2886(5) 0.06558(14) 0.44156(8) 0.0232(6) Uani 1 1 d . . . . .
H2 H 0.1283 0.0451 0.4472 0.028 Uiso 1 1 calc R . . . .
C3 C 0.1270(5) 0.20066(15) 0.45325(9) 0.0285(6) Uani 1 1 d . . . . .
H3A H 0.1544 0.2586 0.4675 0.034 Uiso 1 1 calc R . . . .
H3B H -0.0124 0.1776 0.4701 0.034 Uiso 1 1 calc R . . . .
C4 C 0.0850(4) 0.20769(14) 0.39500(9) 0.0209(5) Uani 1 1 d . . . . .
C5 C 0.1830(4) 0.15182(13) 0.36213(9) 0.0203(5) Uani 1 1 d . . . . .
C6 C 0.1582(4) 0.15452(13) 0.30410(8) 0.0196(5) Uani 1 1 d . . . . .
C7 C -0.0395(4) 0.12352(13) 0.28076(9) 0.0217(5) Uani 1 1 d . . . . .
H7 H -0.1646 0.1057 0.3018 0.026 Uiso 1 1 calc R . . . .
C8 C -0.0564(5) 0.11821(14) 0.22664(9) 0.0249(5) Uani 1 1 d . . . . .
H8 H -0.1917 0.0962 0.2111 0.030 Uiso 1 1 calc R . . . .
C9 C 0.1234(5) 0.14489(14) 0.19593(9) 0.0266(6) Uani 1 1 d . . . . .
H9 H 0.1127 0.1408 0.1592 0.032 Uiso 1 1 calc R . . . .
C10 C 0.3196(5) 0.17768(15) 0.21862(9) 0.0271(6) Uani 1 1 d . . . . .
H10 H 0.4421 0.1973 0.1974 0.032 Uiso 1 1 calc R . . . .
C11 C 0.3375(5) 0.18200(14) 0.27271(9) 0.0236(5) Uani 1 1 d . . . . .
H11 H 0.4732 0.2039 0.2882 0.028 Uiso 1 1 calc R . . . .
C12 C -0.0659(5) 0.27974(14) 0.37970(9) 0.0232(5) Uani 1 1 d . . . . .
C13 C -0.2739(5) 0.29232(15) 0.40546(10) 0.0259(6) Uani 1 1 d . . . . .
H13 H -0.3167 0.2546 0.4327 0.031 Uiso 1 1 calc R . . . .
C14 C -0.4183(5) 0.35876(15) 0.39195(10) 0.0310(6) Uani 1 1 d . . . . .
H14 H -0.5610 0.3653 0.4092 0.037 Uiso 1 1 calc R . . . .
C15 C -0.3551(5) 0.41597(16) 0.35320(10) 0.0350(7) Uani 1 1 d . . . . .
H15 H -0.4545 0.4615 0.3437 0.042 Uiso 1 1 calc R . . . .
C16 C -0.1461(5) 0.40598(15) 0.32861(10) 0.0329(7) Uani 1 1 d . . . . .
H16 H -0.1001 0.4460 0.3028 0.039 Uiso 1 1 calc R . . . .
C17 C -0.0034(5) 0.33832(14) 0.34118(9) 0.0278(6) Uani 1 1 d . . . . .
H17 H 0.1383 0.3317 0.3235 0.033 Uiso 1 1 calc R . . . .
C18 C 0.4525(5) 0.00349(15) 0.46708(8) 0.0270(6) Uani 1 1 d . . . . .
H18A H 0.6090 0.0278 0.4662 0.032 Uiso 1 1 calc R . . . .
H18B H 0.4543 -0.0506 0.4471 0.032 Uiso 1 1 calc R . . . .
C19 C 0.3869(5) -0.01575(17) 0.52333(9) 0.0346(7) Uani 1 1 d . . . . .
H19A H 0.4059 0.0368 0.5444 0.041 Uiso 1 1 calc R . . . .
H19B H 0.2234 -0.0324 0.5247 0.041 Uiso 1 1 calc R . . . .
C20 C 0.5295(5) -0.08626(15) 0.54664(9) 0.0265(6) Uani 1 1 d . . . . .
C21 C 0.4635(6) -0.17115(16) 0.54257(9) 0.0342(7) Uani 1 1 d . . . . .
H21 H 0.3237 -0.1851 0.5257 0.041 Uiso 1 1 calc R . . . .
C22 C 0.5986(6) -0.23593(17) 0.56272(11) 0.0419(8) Uani 1 1 d . . . . .
H22 H 0.5505 -0.2938 0.5598 0.050 Uiso 1 1 calc R . . . .
C23 C 0.8018(6) -0.2169(2) 0.58694(10) 0.0427(8) Uani 1 1 d . . . . .
H23 H 0.8943 -0.2614 0.6008 0.051 Uiso 1 1 calc R . . . .
C24 C 0.8707(6) -0.13286(19) 0.59103(11) 0.0417(8) Uani 1 1 d . . . . .
H24 H 1.0120 -0.1193 0.6074 0.050 Uiso 1 1 calc R . . . .
C25 C 0.7346(5) -0.06848(17) 0.57141(10) 0.0334(7) Uani 1 1 d . . . . .
H25 H 0.7824 -0.0107 0.5749 0.040 Uiso 1 1 calc R . . . .
C26 C 0.2748(4) -0.00467(14) 0.35370(9) 0.0210(5) Uani 1 1 d . . . . .
C27 C 0.4361(5) -0.04122(14) 0.32018(9) 0.0246(5) Uani 1 1 d . . . . .
H27 H 0.5824 -0.0155 0.3162 0.030 Uiso 1 1 calc R . . . .
C28 C 0.3824(5) -0.11518(15) 0.29271(10) 0.0309(6) Uani 1 1 d . . . . .
H28 H 0.4922 -0.1392 0.2697 0.037 Uiso 1 1 calc R . . . .
C29 C 0.1723(5) -0.15398(15) 0.29834(10) 0.0318(6) Uani 1 1 d . . . . .
H29 H 0.1376 -0.2047 0.2796 0.038 Uiso 1 1 calc R . . . .
C30 C 0.0116(5) -0.11827(14) 0.33167(10) 0.0311(6) Uani 1 1 d . . . . .
H30 H -0.1336 -0.1448 0.3360 0.037 Uiso 1 1 calc R . . . .
C31 C 0.0631(5) -0.04367(15) 0.35864(9) 0.0266(6) Uani 1 1 d . . . . .
H31 H -0.0489 -0.0190 0.3809 0.032 Uiso 1 1 calc R . . . .

loop_
_atom_site_aniso_label
_atom_site_aniso_U_11
_atom_site_aniso_U_22
_atom_site_aniso_U_33
_atom_site_aniso_U_23
_atom_site_aniso_U_13
_atom_site_aniso_U_12
O1 0.0238(9) 0.0246(8) 0.0241(9) -0.0022(7) 0.0003(8) -0.0042(8)
O2 0.0309(11) 0.0271(8) 0.0223(8) -0.0027(7) -0.0038(8) 0.0061(9)
C1 0.0159(13) 0.0222(11) 0.0234(12) 0.0011(9) 0.0010(10) -0.0010(11)
C2 0.0236(14) 0.0240(11) 0.0219(12) 0.0013(9) 0.0015(11) 0.0004(11)
C3 0.0355(17) 0.0285(12) 0.0215(12) -0.0024(10) 0.0004(12) 0.0067(13)
C4 0.0205(13) 0.0205(10) 0.0215(12) 0.0004(9) 0.0013(10) -0.0005(11)
C5 0.0180(13) 0.0193(11) 0.0235(12) 0.0011(9) 0.0013(11) -0.0026(10)
C6 0.0218(13) 0.0172(10) 0.0198(11) 0.0005(9) 0.0010(10) 0.0009(10)
C7 0.0217(13) 0.0206(11) 0.0230(12) 0.0029(9) 0.0026(11) 0.0017(10)
C8 0.0245(14) 0.0249(11) 0.0255(12) -0.0002(9) -0.0045(11) 0.0006(11)
C9 0.0327(16) 0.0274(11) 0.0197(12) 0.0005(10) -0.0010(11) 0.0051(12)
C10 0.0264(15) 0.0293(12) 0.0255(13) 0.0051(10) 0.0070(12) 0.0043(12)
C11 0.0236(14) 0.0239(11) 0.0233(12) 0.0027(9) -0.0004(11) -0.0011(11)
C12 0.0261(14) 0.0199(11) 0.0235(12) -0.0049(9) -0.0023(11) -0.0014(11)
C13 0.0277(15) 0.0237(12) 0.0265(13) -0.0048(10) -0.0003(11) 0.0001(12)
C14 0.0268(15) 0.0333(13) 0.0327(14) -0.0092(11) -0.0021(12) 0.0044(13)
C15 0.0403(18) 0.0268(12) 0.0378(15) -0.0037(11) -0.0077(14) 0.0094(14)
C16 0.0443(18) 0.0259(12) 0.0285(14) 0.0020(10) -0.0025(13) -0.0011(13)
C17 0.0319(16) 0.0257(12) 0.0257(13) 0.0003(10) 0.0008(12) 0.0003(12)
C18 0.0280(14) 0.0304(12) 0.0226(12) 0.0028(10) 0.0026(11) 0.0050(12)
C19 0.0343(17) 0.0456(15) 0.0238(13) 0.0075(11) 0.0042(12) 0.0130(14)
C20 0.0287(15) 0.0321(13) 0.0186(11) 0.0026(10) 0.0049(12) 0.0050(12)
C21 0.0391(17) 0.0410(14) 0.0225(13) -0.0013(11) -0.0018(13) -0.0029(14)
C22 0.060(2) 0.0300(13) 0.0361(16) -0.0006(12) 0.0113(16) 0.0035(16)
C23 0.048(2) 0.0487(17) 0.0315(15) 0.0124(13) 0.0068(15) 0.0229(17)
C24 0.0303(17) 0.0637(19) 0.0311(15) 0.0111(13) -0.0041(13) 0.0029(16)
C25 0.0339(17) 0.0358(14) 0.0305(14) 0.0046(11) 0.0000(13) -0.0034(13)
C26 0.0216(13) 0.0192(11) 0.0223(12) 0.0029(9) -0.0045(10) 0.0033(10)
C27 0.0218(14) 0.0243(11) 0.0278(12) 0.0000(10) 0.0003(12) -0.0018(11)
C28 0.0360(17) 0.0271(12) 0.0295(14) -0.0041(10) 0.0003(12) 0.0028(12)
C29 0.0416(18) 0.0212(11) 0.0325(14) -0.0031(10) -0.0084(14) -0.0011(13)
C30 0.0269(16) 0.0242(12) 0.0422(15) 0.0058(11) -0.0067(13) -0.0046(12)
C31 0.0248(14) 0.0250(11) 0.0300(13) 0.0025(10) -0.0004(12) 0.0012(12)

_geom_special_details            
;
 All esds (except the esd in the dihedral angle between two l.s. planes)
 are estimated using the full covariance matrix.  The cell esds are taken
 into account individually in the estimation of esds in distances, angles
 and torsion angles; correlations between esds in cell parameters are only
 used when they are defined by crystal symmetry.  An approximate (isotropic)
 treatment of cell esds is used for estimating esds involving l.s. planes.
;
loop_
_geom_bond_atom_site_label_1
_geom_bond_atom_site_label_2
_geom_bond_distance
_geom_bond_site_symmetry_2
_geom_bond_publ_flag
O1 H1 0.8200 . ?
O1 C1 1.436(3) . ?
O2 C2 1.436(3) . ?
O2 C3 1.415(3) . ?
C1 C2 1.544(3) . ?
C1 C5 1.536(3) . ?
C1 C26 1.518(3) . ?
C2 H2 1.0000 . ?
C2 C18 1.513(3) . ?
C3 H3A 0.9900 . ?
C3 H3B 0.9900 . ?
C3 C4 1.523(3) . ?
C4 C5 1.344(3) . ?
C4 C12 1.483(3) . ?
C5 C6 1.501(3) . ?
C6 C7 1.389(3) . ?
C6 C11 1.390(3) . ?
C7 H7 0.9500 . ?
C7 C8 1.398(3) . ?
C8 H8 0.9500 . ?
C8 C9 1.379(4) . ?
C9 H9 0.9500 . ?
C9 C10 1.384(4) . ?
C10 H10 0.9500 . ?
C10 C11 1.397(3) . ?
C11 H11 0.9500 . ?
C12 C13 1.397(4) . ?
C12 C17 1.398(3) . ?
C13 H13 0.9500 . ?
C13 C14 1.382(4) . ?
C14 H14 0.9500 . ?
C14 C15 1.389(4) . ?
C15 H15 0.9500 . ?
C15 C16 1.383(4) . ?
C16 H16 0.9500 . ?
C16 C17 1.384(4) . ?
C17 H17 0.9500 . ?
C18 H18A 0.9900 . ?
C18 H18B 0.9900 . ?
C18 C19 1.527(3) . ?
C19 H19A 0.9900 . ?
C19 H19B 0.9900 . ?
C19 C20 1.505(3) . ?
C20 C21 1.385(4) . ?
C20 C25 1.384(4) . ?
C21 H21 0.9500 . ?
C21 C22 1.384(4) . ?
C22 H22 0.9500 . ?
C22 C23 1.373(5) . ?
C23 H23 0.9500 . ?
C23 C24 1.377(4) . ?
C24 H24 0.9500 . ?
C24 C25 1.378(4) . ?
C25 H25 0.9500 . ?
C26 C27 1.399(3) . ?
C26 C31 1.384(4) . ?
C27 H27 0.9500 . ?
C27 C28 1.390(3) . ?
C28 H28 0.9500 . ?
C28 C29 1.376(4) . ?
C29 H29 0.9500 . ?
C29 C30 1.388(4) . ?
C30 H30 0.9500 . ?
C30 C31 1.389(3) . ?
C31 H31 0.9500 . ?

loop_
_geom_angle_atom_site_label_1
_geom_angle_atom_site_label_2
_geom_angle_atom_site_label_3
_geom_angle
_geom_angle_site_symmetry_1
_geom_angle_site_symmetry_3
_geom_angle_publ_flag
C1 O1 H1 109.5 . . ?
C3 O2 C2 109.71(18) . . ?
O1 C1 C2 109.17(19) . . ?
O1 C1 C5 108.90(18) . . ?
O1 C1 C26 107.6(2) . . ?
C5 C1 C2 110.08(19) . . ?
C26 C1 C2 110.39(18) . . ?
C26 C1 C5 110.68(19) . . ?
O2 C2 C1 107.77(17) . . ?
O2 C2 H2 108.9 . . ?
O2 C2 C18 108.30(19) . . ?
C1 C2 H2 108.9 . . ?
C18 C2 C1 113.9(2) . . ?
C18 C2 H2 108.9 . . ?
O2 C3 H3A 108.9 . . ?
O2 C3 H3B 108.9 . . ?
O2 C3 C4 113.3(2) . . ?
H3A C3 H3B 107.7 . . ?
C4 C3 H3A 108.9 . . ?
C4 C3 H3B 108.9 . . ?
C5 C4 C3 120.3(2) . . ?
C5 C4 C12 125.4(2) . . ?
C12 C4 C3 114.32(19) . . ?
C4 C5 C1 120.8(2) . . ?
C4 C5 C6 124.5(2) . . ?
C6 C5 C1 114.70(19) . . ?
C7 C6 C5 120.1(2) . . ?
C7 C6 C11 118.8(2) . . ?
C11 C6 C5 120.9(2) . . ?
C6 C7 H7 119.7 . . ?
C6 C7 C8 120.7(2) . . ?
C8 C7 H7 119.7 . . ?
C7 C8 H8 120.0 . . ?
C9 C8 C7 120.0(3) . . ?
C9 C8 H8 120.0 . . ?
C8 C9 H9 120.0 . . ?
C8 C9 C10 120.0(2) . . ?
C10 C9 H9 120.0 . . ?
C9 C10 H10 120.0 . . ?
C9 C10 C11 120.0(2) . . ?
C11 C10 H10 120.0 . . ?
C6 C11 C10 120.5(2) . . ?
C6 C11 H11 119.7 . . ?
C10 C11 H11 119.7 . . ?
C13 C12 C4 119.8(2) . . ?
C17 C12 C4 122.0(2) . . ?
C17 C12 C13 118.1(2) . . ?
C12 C13 H13 119.4 . . ?
C14 C13 C12 121.1(2) . . ?
C14 C13 H13 119.4 . . ?
C13 C14 H14 119.9 . . ?
C13 C14 C15 120.1(3) . . ?
C15 C14 H14 119.9 . . ?
C14 C15 H15 120.3 . . ?
C16 C15 C14 119.3(3) . . ?
C16 C15 H15 120.3 . . ?
C15 C16 H16 119.7 . . ?
C15 C16 C17 120.7(3) . . ?
C17 C16 H16 119.7 . . ?
C12 C17 H17 119.7 . . ?
C16 C17 C12 120.6(3) . . ?
C16 C17 H17 119.7 . . ?
C2 C18 H18A 109.1 . . ?
C2 C18 H18B 109.1 . . ?
C2 C18 C19 112.3(2) . . ?
H18A C18 H18B 107.9 . . ?
C19 C18 H18A 109.1 . . ?
C19 C18 H18B 109.1 . . ?
C18 C19 H19A 109.1 . . ?
C18 C19 H19B 109.1 . . ?
H19A C19 H19B 107.8 . . ?
C20 C19 C18 112.5(2) . . ?
C20 C19 H19A 109.1 . . ?
C20 C19 H19B 109.1 . . ?
C21 C20 C19 121.1(3) . . ?
C25 C20 C19 121.0(2) . . ?
C25 C20 C21 117.9(3) . . ?
C20 C21 H21 119.6 . . ?
C22 C21 C20 120.9(3) . . ?
C22 C21 H21 119.6 . . ?
C21 C22 H22 119.9 . . ?
C23 C22 C21 120.3(3) . . ?
C23 C22 H22 119.9 . . ?
C22 C23 H23 120.2 . . ?
C22 C23 C24 119.6(3) . . ?
C24 C23 H23 120.2 . . ?
C23 C24 H24 120.0 . . ?
C23 C24 C25 120.0(3) . . ?
C25 C24 H24 120.0 . . ?
C20 C25 H25 119.3 . . ?
C24 C25 C20 121.4(3) . . ?
C24 C25 H25 119.3 . . ?
C27 C26 C1 120.5(2) . . ?
C31 C26 C1 121.0(2) . . ?
C31 C26 C27 118.6(2) . . ?
C26 C27 H27 120.0 . . ?
C28 C27 C26 120.1(3) . . ?
C28 C27 H27 120.0 . . ?
C27 C28 H28 119.5 . . ?
C29 C28 C27 120.9(3) . . ?
C29 C28 H28 119.5 . . ?
C28 C29 H29 120.3 . . ?
C28 C29 C30 119.4(2) . . ?
C30 C29 H29 120.3 . . ?
C29 C30 H30 120.0 . . ?
C29 C30 C31 119.9(3) . . ?
C31 C30 H30 120.0 . . ?
C26 C31 C30 121.1(3) . . ?
C26 C31 H31 119.4 . . ?
C30 C31 H31 119.4 . . ?

loop_
_geom_torsion_atom_site_label_1
_geom_torsion_atom_site_label_2
_geom_torsion_atom_site_label_3
_geom_torsion_atom_site_label_4
_geom_torsion
_geom_torsion_site_symmetry_1
_geom_torsion_site_symmetry_2
_geom_torsion_site_symmetry_3
_geom_torsion_site_symmetry_4
_geom_torsion_publ_flag
O1 C1 C2 O2 69.0(2) . . . . ?
O1 C1 C2 C18 -51.2(3) . . . . ?
O1 C1 C5 C4 -104.9(3) . . . . ?
O1 C1 C5 C6 76.2(2) . . . . ?
O1 C1 C26 C27 -7.7(3) . . . . ?
O1 C1 C26 C31 174.1(2) . . . . ?
O2 C2 C18 C19 67.9(3) . . . . ?
O2 C3 C4 C5 15.4(3) . . . . ?
O2 C3 C4 C12 -164.1(2) . . . . ?
C1 C2 C18 C19 -172.2(2) . . . . ?
C1 C5 C6 C7 100.1(3) . . . . ?
C1 C5 C6 C11 -75.2(3) . . . . ?
C1 C26 C27 C28 -178.3(2) . . . . ?
C1 C26 C31 C30 179.2(2) . . . . ?
C2 O2 C3 C4 -53.3(3) . . . . ?
C2 C1 C5 C4 14.7(3) . . . . ?
C2 C1 C5 C6 -164.2(2) . . . . ?
C2 C1 C26 C27 -126.7(2) . . . . ?
C2 C1 C26 C31 55.1(3) . . . . ?
C2 C18 C19 C20 172.2(2) . . . . ?
C3 O2 C2 C1 71.8(2) . . . . ?
C3 O2 C2 C18 -164.56(19) . . . . ?
C3 C4 C5 C1 3.0(4) . . . . ?
C3 C4 C5 C6 -178.2(2) . . . . ?
C3 C4 C12 C13 -48.7(3) . . . . ?
C3 C4 C12 C17 128.9(2) . . . . ?
C4 C5 C6 C7 -78.7(3) . . . . ?
C4 C5 C6 C11 106.0(3) . . . . ?
C4 C12 C13 C14 -179.8(2) . . . . ?
C4 C12 C17 C16 -178.6(2) . . . . ?
C5 C1 C2 O2 -50.5(3) . . . . ?
C5 C1 C2 C18 -170.7(2) . . . . ?
C5 C1 C26 C27 111.2(2) . . . . ?
C5 C1 C26 C31 -67.0(3) . . . . ?
C5 C4 C12 C13 131.9(3) . . . . ?
C5 C4 C12 C17 -50.5(4) . . . . ?
C5 C6 C7 C8 -174.0(2) . . . . ?
C5 C6 C11 C10 174.7(2) . . . . ?
C6 C7 C8 C9 -0.8(3) . . . . ?
C7 C6 C11 C10 -0.6(3) . . . . ?
C7 C8 C9 C10 -0.6(4) . . . . ?
C8 C9 C10 C11 1.4(4) . . . . ?
C9 C10 C11 C6 -0.8(4) . . . . ?
C11 C6 C7 C8 1.4(3) . . . . ?
C12 C4 C5 C1 -177.7(2) . . . . ?
C12 C4 C5 C6 1.1(4) . . . . ?
C12 C13 C14 C15 -1.8(4) . . . . ?
C13 C12 C17 C16 -1.0(3) . . . . ?
C13 C14 C15 C16 -0.4(4) . . . . ?
C14 C15 C16 C17 1.9(4) . . . . ?
C15 C16 C17 C12 -1.2(4) . . . . ?
C17 C12 C13 C14 2.5(3) . . . . ?
C18 C19 C20 C21 -89.2(3) . . . . ?
C18 C19 C20 C25 88.7(3) . . . . ?
C19 C20 C21 C22 178.1(2) . . . . ?
C19 C20 C25 C24 -177.4(3) . . . . ?
C20 C21 C22 C23 -0.4(4) . . . . ?
C21 C20 C25 C24 0.6(4) . . . . ?
C21 C22 C23 C24 -0.1(4) . . . . ?
C22 C23 C24 C25 0.8(4) . . . . ?
C23 C24 C25 C20 -1.0(4) . . . . ?
C25 C20 C21 C22 0.1(4) . . . . ?
C26 C1 C2 O2 -172.97(19) . . . . ?
C26 C1 C2 C18 66.8(3) . . . . ?
C26 C1 C5 C4 137.1(2) . . . . ?
C26 C1 C5 C6 -41.8(3) . . . . ?
C26 C27 C28 C29 -0.7(4) . . . . ?
C27 C26 C31 C30 1.0(3) . . . . ?
C27 C28 C29 C30 0.5(4) . . . . ?
C28 C29 C30 C31 0.5(4) . . . . ?
C29 C30 C31 C26 -1.2(4) . . . . ?
C31 C26 C27 C28 0.0(3) . . . . ?

_shelx_res_file                  
;
    cu_dm16550_0m.res created by SHELXL-2014/7

TITL cu_dm16550_0m_a.res in P2(1)2(1)2(1)
CELL 1.54178 5.8387 15.6232 25.7309 90 90 90
ZERR 4 0.0001 0.0003 0.0006 0 0 0
LATT -1
SYMM 0.5-X,-Y,0.5+Z
SYMM 0.5+X,0.5-Y,-Z
SYMM -X,0.5+Y,0.5-Z
SFAC  C 2.310 20.844 1.02 10.208 1.589 0.569 0.865 51.651 0.216 0.018 0.009 =
 89.9 0.68 12.01
SFAC  H 0.493 10.511 0.323 26.126 0.14 3.142 0.041 57.8 0.003 0 0 0.655 0.35 =
 1.008
SFAC  O 3.049 13.277 2.287 5.701 1.546 0.324 0.867 32.909 0.251 0.049 0.032 =
 304 0.68 16
UNIT 124 112 8

L.S. 5
PLAN  20 0 0
TEMP -143
BOND $H
fmap 2
acta
MORE -1
CONF
REM <olex2.extras>
REM <HklSrc "%.\\cu_dm16550_0m.hkl">
REM </olex2.extras>

WGHT    0.040500
EXTI    0.004771
FVAR       0.65283
O1    3    0.566680    0.096680    0.373907    11.00000    0.02378    0.02456 =
         0.02408   -0.00219    0.00034   -0.00423
AFIX   3
H1    2    0.592130    0.146520    0.382057    11.00000   -1.20000
AFIX   0
O2    3    0.315254    0.147651    0.465973    11.00000    0.03094    0.02708 =
         0.02226   -0.00274   -0.00383    0.00612
C1    1    0.329317    0.077442    0.382707    11.00000    0.01592    0.02225 =
         0.02335    0.00110    0.00099   -0.00102
C2    1    0.288609    0.065578    0.441557    11.00000    0.02360    0.02400 =
         0.02188    0.00133    0.00148    0.00037
AFIX  13
H2    2    0.128259    0.045075    0.447169    11.00000   -1.20000
AFIX   0
C3    1    0.126995    0.200661    0.453251    11.00000    0.03548    0.02849 =
         0.02148   -0.00237    0.00039    0.00671
AFIX  23
H3A   2    0.154435    0.258633    0.467485    11.00000   -1.20000
H3B   2   -0.012406    0.177566    0.470077    11.00000   -1.20000
AFIX   0
C4    1    0.084956    0.207694    0.395000    11.00000    0.02050    0.02054 =
         0.02153    0.00045    0.00129   -0.00055
C5    1    0.183043    0.151816    0.362130    11.00000    0.01805    0.01933 =
         0.02350    0.00108    0.00131   -0.00256
C6    1    0.158228    0.154519    0.304103    11.00000    0.02178    0.01716 =
         0.01985    0.00050    0.00102    0.00087
C7    1   -0.039533    0.123522    0.280759    11.00000    0.02166    0.02055 =
         0.02303    0.00292    0.00260    0.00167
AFIX  43
H7    2   -0.164611    0.105750    0.301763    11.00000   -1.20000
AFIX   0
C8    1   -0.056385    0.118210    0.226641    11.00000    0.02450    0.02488 =
         0.02547   -0.00023   -0.00447    0.00060
AFIX  43
H8    2   -0.191650    0.096232    0.211053    11.00000   -1.20000
AFIX   0
C9    1    0.123423    0.144888    0.195925    11.00000    0.03272    0.02737 =
         0.01970    0.00049   -0.00097    0.00508
AFIX  43
H9    2    0.112660    0.140762    0.159171    11.00000   -1.20000
AFIX   0
C10   1    0.319639    0.177684    0.218619    11.00000    0.02636    0.02932 =
         0.02553    0.00507    0.00703    0.00435
AFIX  43
H10   2    0.442136    0.197257    0.197423    11.00000   -1.20000
AFIX   0
C11   1    0.337511    0.181997    0.272715    11.00000    0.02362    0.02395 =
         0.02334    0.00266   -0.00040   -0.00109
AFIX  43
H11   2    0.473218    0.203874    0.288156    11.00000   -1.20000
AFIX   0
C12   1   -0.065946    0.279735    0.379703    11.00000    0.02614    0.01987 =
         0.02347   -0.00488   -0.00228   -0.00140
C13   1   -0.273889    0.292317    0.405461    11.00000    0.02770    0.02366 =
         0.02649   -0.00485   -0.00032    0.00005
AFIX  43
H13   2   -0.316727    0.254559    0.432719    11.00000   -1.20000
AFIX   0
C14   1   -0.418261    0.358757    0.391950    11.00000    0.02684    0.03333 =
         0.03269   -0.00916   -0.00215    0.00435
AFIX  43
H14   2   -0.561028    0.365323    0.409205    11.00000   -1.20000
AFIX   0
C15   1   -0.355138    0.415967    0.353200    11.00000    0.04034    0.02679 =
         0.03780   -0.00368   -0.00768    0.00936
AFIX  43
H15   2   -0.454478    0.461499    0.343676    11.00000   -1.20000
AFIX   0
C16   1   -0.146136    0.405977    0.328611    11.00000    0.04432    0.02586 =
         0.02845    0.00204   -0.00255   -0.00109
AFIX  43
H16   2   -0.100086    0.445961    0.302832    11.00000   -1.20000
AFIX   0
C17   1   -0.003388    0.338319    0.341181    11.00000    0.03191    0.02571 =
         0.02573    0.00028    0.00077    0.00031
AFIX  43
H17   2    0.138272    0.331653    0.323476    11.00000   -1.20000
AFIX   0
C18   1    0.452504    0.003495    0.467083    11.00000    0.02798    0.03037 =
         0.02257    0.00278    0.00259    0.00496
AFIX  23
H18A  2    0.609004    0.027841    0.466235    11.00000   -1.20000
H18B  2    0.454283   -0.050602    0.447051    11.00000   -1.20000
AFIX   0
C19   1    0.386927   -0.015754    0.523333    11.00000    0.03431    0.04560 =
         0.02375    0.00754    0.00422    0.01301
AFIX  23
H19A  2    0.405915    0.036813    0.544382    11.00000   -1.20000
H19B  2    0.223425   -0.032386    0.524697    11.00000   -1.20000
AFIX   0
C20   1    0.529510   -0.086257    0.546643    11.00000    0.02875    0.03208 =
         0.01864    0.00262    0.00493    0.00503
C21   1    0.463542   -0.171147    0.542568    11.00000    0.03908    0.04101 =
         0.02246   -0.00125   -0.00179   -0.00285
AFIX  43
H21   2    0.323671   -0.185089    0.525712    11.00000   -1.20000
AFIX   0
C22   1    0.598596   -0.235930    0.562715    11.00000    0.05956    0.03001 =
         0.03610   -0.00062    0.01131    0.00345
AFIX  43
H22   2    0.550503   -0.293818    0.559773    11.00000   -1.20000
AFIX   0
C23   1    0.801824   -0.216879    0.586941    11.00000    0.04794    0.04870 =
         0.03155    0.01241    0.00680    0.02287
AFIX  43
H23   2    0.894347   -0.261392    0.600793    11.00000   -1.20000
AFIX   0
C24   1    0.870700   -0.132865    0.591034    11.00000    0.03026    0.06367 =
         0.03113    0.01112   -0.00410    0.00290
AFIX  43
H24   2    1.012002   -0.119292    0.607379    11.00000   -1.20000
AFIX   0
C25   1    0.734552   -0.068481    0.571408    11.00000    0.03394    0.03578 =
         0.03053    0.00457    0.00000   -0.00341
AFIX  43
H25   2    0.782419   -0.010658    0.574948    11.00000   -1.20000
AFIX   0
C26   1    0.274767   -0.004674    0.353699    11.00000    0.02159    0.01924 =
         0.02226    0.00292   -0.00450    0.00334
C27   1    0.436073   -0.041217    0.320181    11.00000    0.02183    0.02432 =
         0.02779   -0.00005    0.00031   -0.00181
AFIX  43
H27   2    0.582430   -0.015478    0.316185    11.00000   -1.20000
AFIX   0
C28   1    0.382374   -0.115176    0.292711    11.00000    0.03595    0.02711 =
         0.02950   -0.00409    0.00030    0.00278
AFIX  43
H28   2    0.492246   -0.139247    0.269735    11.00000   -1.20000
AFIX   0
C29   1    0.172331   -0.153979    0.298344    11.00000    0.04159    0.02122 =
         0.03247   -0.00307   -0.00845   -0.00114
AFIX  43
H29   2    0.137608   -0.204739    0.279605    11.00000   -1.20000
AFIX   0
C30   1    0.011561   -0.118266    0.331670    11.00000    0.02691    0.02424 =
         0.04221    0.00578   -0.00668   -0.00462
AFIX  43
H30   2   -0.133559   -0.144811    0.336027    11.00000   -1.20000
AFIX   0
C31   1    0.063120   -0.043670    0.358639    11.00000    0.02482    0.02501 =
         0.02995    0.00247   -0.00042    0.00119
AFIX  43
H31   2   -0.048862   -0.019019    0.380852    11.00000   -1.20000
AFIX   0
HKLF 4

REM  cu_dm16550_0m_a.res in P2(1)2(1)2(1)
REM R1 =  0.0395 for    3722 Fo > 4sig(Fo)  and  0.0445 for all    4196 data
REM    299 parameters refined using      0 restraints

END

WGHT      0.0403      0.0000

REM Highest difference peak  0.144,  deepest hole -0.183,  1-sigma level  0.039
Q1    1   0.2322  0.1144  0.3778  11.00000  0.05    0.14
Q2    1   0.3947 -0.0366  0.3535  11.00000  0.05    0.14
Q3    1  -0.5357  0.2804  0.3793  11.00000  0.05    0.14
Q4    1   0.1367  0.1199  0.4597  11.00000  0.05    0.14
Q5    1   0.0918  0.2955  0.3879  11.00000  0.05    0.13
Q6    1   0.4273  0.1550  0.3797  11.00000  0.05    0.13
Q7    1   0.5604  0.1582  0.2799  11.00000  0.05    0.13
Q8    1  -0.5086  0.4358  0.3914  11.00000  0.05    0.13
Q9    1   0.1583 -0.0349  0.4499  11.00000  0.05    0.12
Q10   1   0.5368 -0.2666  0.6137  11.00000  0.05    0.12
Q11   1   0.0047  0.1444  0.2190  11.00000  0.05    0.12
Q12   1   0.2795  0.1419  0.2880  11.00000  0.05    0.12
Q13   1   0.0502  0.1584  0.2920  11.00000  0.05    0.12
Q14   1   0.4768  0.1217  0.2996  11.00000  0.05    0.12
Q15   1  -0.2589 -0.0975  0.3861  11.00000  0.05    0.12
Q16   1   0.4915  0.1834  0.3686  11.00000  0.05    0.12
Q17   1   0.4696  0.1839  0.4489  11.00000  0.05    0.12
Q18   1   0.0934  0.1394  0.2947  11.00000  0.05    0.12
Q19   1  -0.0593  0.2509  0.3791  11.00000  0.05    0.12
Q20   1   1.0293 -0.1632  0.5942  11.00000  0.05    0.12
;
_shelx_res_checksum              52501
_shelx_SHELXL_version_number     2014/7
_olex2_submission_special_instructions 'No special instructions were received'
####################################################################### 
# 
# This file contains crystal structure data downloaded from the 
# Cambridge Structural Database (CSD) hosted by the Cambridge 
# Crystallographic Data Centre (CCDC).
# 
# Full information about CCDC data access policies and citation 
# guidelines are available at http://www.ccdc.cam.ac.uk/access/V1 
# 
# Audit and citation data items may have been added by the CCDC. 
# Please retain this information to preserve the provenance of 
# this file and to allow appropriate attribution of the data. 
# 
#######################################################################

data_cu_dm16687_0m
_database_code_depnum_ccdc_archive 'CCDC 1512440'
_audit_update_record             
;
2016-10-28 deposited with the CCDC.
2017-01-23 downloaded from the CCDC.
;
_audit_creation_date             2016-10-25
_audit_creation_method           
;
Olex2 1.2
(compiled 2016.09.09 svn.r3337 for OlexSys, GUI svn.r5227)
;
_chemical_name_common            ?
_chemical_name_systematic        ?
_chemical_formula_moiety         'C26 H26 O3'
_chemical_formula_sum            'C26 H26 O3'
_chemical_formula_weight         386.47
_chemical_absolute_configuration rmad
_chemical_melting_point          ?
loop_
_atom_type_symbol
_atom_type_description
_atom_type_scat_dispersion_real
_atom_type_scat_dispersion_imag
_atom_type_scat_source
C C 0.0181 0.0091 'International Tables Vol C Tables 4.2.6.8 and 6.1.1.4'
H H 0.0000 0.0000 'International Tables Vol C Tables 4.2.6.8 and 6.1.1.4'
O O 0.0492 0.0322 'International Tables Vol C Tables 4.2.6.8 and 6.1.1.4'

_shelx_space_group_comment       
;
The symmetry employed for this shelxl refinement is uniquely defined
by the following loop, which should always be used as a source of
symmetry information in preference to the above space-group names.
They are only intended as comments.
;
_space_group_crystal_system      monoclinic
_space_group_IT_number           4
_space_group_name_H-M_alt        'P 1 21 1'
_space_group_name_Hall           'P 2yb'
loop_
_space_group_symop_operation_xyz
'x, y, z'
'-x, y+1/2, -z'

_cell_length_a                   12.8937(2)
_cell_length_b                   6.05140(10)
_cell_length_c                   14.0680(2)
_cell_angle_alpha                90
_cell_angle_beta                 107.5170(10)
_cell_angle_gamma                90
_cell_volume                     1046.75(3)
_cell_formula_units_Z            2
_cell_measurement_reflns_used    5654
_cell_measurement_temperature    130
_cell_measurement_theta_max      68.875
_cell_measurement_theta_min      3.595
_shelx_estimated_absorpt_T_max   0.929
_shelx_estimated_absorpt_T_min   0.896
_exptl_absorpt_coefficient_mu    0.624
_exptl_absorpt_correction_T_max  0.7532
_exptl_absorpt_correction_T_min  0.4779
_exptl_absorpt_correction_type   multi-scan
_exptl_absorpt_process_details   
;
SADABS-2008/1 (Bruker,2008) was used for absorption correction.
wR2(int) was 0.1308 before and 0.0594 after correction.
The Ratio of minimum to maximum transmission is 0.6345.
The \l/2 correction factor is 0.0015.
;
_exptl_absorpt_special_details   ?
_exptl_crystal_colour            colourless
_exptl_crystal_density_diffrn    1.226
_exptl_crystal_density_meas      .
_exptl_crystal_density_method    ?
_exptl_crystal_description       block
_exptl_crystal_F_000             412
_exptl_crystal_size_max          0.18
_exptl_crystal_size_mid          0.15
_exptl_crystal_size_min          0.12
_exptl_transmission_factor_max   ?
_exptl_transmission_factor_min   ?
_diffrn_reflns_av_R_equivalents  0.0438
_diffrn_reflns_av_unetI/netI     0.0540
_diffrn_reflns_Laue_measured_fraction_full 0.993
_diffrn_reflns_Laue_measured_fraction_max 0.964
_diffrn_reflns_limit_h_max       14
_diffrn_reflns_limit_h_min       -15
_diffrn_reflns_limit_k_max       7
_diffrn_reflns_limit_k_min       -7
_diffrn_reflns_limit_l_max       16
_diffrn_reflns_limit_l_min       -15
_diffrn_reflns_number            7974
_diffrn_reflns_point_group_measured_fraction_full 0.825
_diffrn_reflns_point_group_measured_fraction_max 0.798
_diffrn_reflns_theta_full        67.679
_diffrn_reflns_theta_max         69.828
_diffrn_reflns_theta_min         3.294
_diffrn_ambient_temperature      130
_diffrn_detector_area_resol_mean ?
_diffrn_measured_fraction_theta_full 0.993
_diffrn_measured_fraction_theta_max 0.964
_diffrn_measurement_device_type  'Bruker APEX-II CCD'
_diffrn_measurement_method       '\f and \w scans'
_diffrn_radiation_monochromator  graphite
_diffrn_radiation_type           CuK\a
_diffrn_radiation_wavelength     1.54178
_diffrn_source                   ?
_diffrn_standards_number         0
_reflns_Friedel_coverage         0.503
_reflns_Friedel_fraction_full    0.619
_reflns_Friedel_fraction_max     0.594
_reflns_number_gt                3123
_reflns_number_total             3172
_reflns_special_details          
;
 Reflections were merged by SHELXL according to the crystal
 class for the calculation of statistics and refinement.
 
 _reflns_Friedel_fraction is defined as the number of unique
 Friedel pairs measured divided by the number that would be
 possible theoretically, ignoring centric projections and
 systematic absences.
;
_reflns_threshold_expression     'I > 2\s(I)'
_computing_cell_refinement       'SAINT v7.68A (Bruker, 2009)'
_computing_data_collection       ?
_computing_data_reduction        'SAINT v7.68A (Bruker, 2009)'
_computing_molecular_graphics    'Olex2 (Dolomanov et al., 2009)'
_computing_publication_material  'Olex2 (Dolomanov et al., 2009)'
_computing_structure_refinement  'ShelXL (Sheldrick, 2015)'
_computing_structure_solution    'ShelXT (Sheldrick, 2015)'
_refine_diff_density_max         0.175
_refine_diff_density_min         -0.235
_refine_diff_density_rms         0.047
_refine_ls_abs_structure_details 
;
 Flack x determined using 1028 quotients [(I+)-(I-)]/[(I+)+(I-)]
 (Parsons, Flack and Wagner, Acta Cryst. B69 (2013) 249-259).
;
_refine_ls_abs_structure_Flack   0.11(12)
_refine_ls_extinction_coef       0.0200(18)
_refine_ls_extinction_expression Fc^*^=kFc[1+0.001xFc^2^\l^3^/sin(2\q)]^-1/4^
_refine_ls_extinction_method     'SHELXL-2014/7 (Sheldrick 2014'
_refine_ls_goodness_of_fit_ref   1.057
_refine_ls_hydrogen_treatment    constr
_refine_ls_matrix_type           full
_refine_ls_number_parameters     266
_refine_ls_number_reflns         3172
_refine_ls_number_restraints     1
_refine_ls_R_factor_all          0.0383
_refine_ls_R_factor_gt           0.0379
_refine_ls_restrained_S_all      1.057
_refine_ls_shift/su_max          0.000
_refine_ls_shift/su_mean         0.000
_refine_ls_structure_factor_coef Fsqd
_refine_ls_weighting_details     
'w=1/[\s^2^(Fo^2^)+(0.0511P)^2^+0.1674P] where P=(Fo^2^+2Fc^2^)/3'
_refine_ls_weighting_scheme      calc
_refine_ls_wR_factor_gt          0.0942
_refine_ls_wR_factor_ref         0.0948
_refine_special_details          ?
_olex2_refinement_description    
;
1. Fixed Uiso
 At 1.2 times of:
  All C(H) groups, All C(H,H) groups
 At 1.5 times of:
  All C(H,H,H) groups, All O(H) groups
2.a Ternary CH refined with riding coordinates:
 C12(H12)
2.b Secondary CH2 refined with riding coordinates:
 C4(H4A,H4B), C5(H5A,H5B)
2.c Aromatic/amide H refined with riding coordinates:
 C7(H7), C9(H9), C10(H10), C11(H11), C16(H16), C17(H17), C18(H18), C19(H19),
 C20(H20), C22(H22), C23(H23), C24(H24), C25(H25), C26(H26)
2.d Idealised Me refined as rotating group:
 C13(H13A,H13B,H13C), C14(H14A,H14B,H14C)
2.e Idealised tetrahedral OH refined as rotating group:
 O1(H1)
;
_atom_sites_solution_hydrogens   geom
_atom_sites_solution_primary     dual
_atom_sites_solution_secondary   ?
loop_
_atom_site_label
_atom_site_type_symbol
_atom_site_fract_x
_atom_site_fract_y
_atom_site_fract_z
_atom_site_U_iso_or_equiv
_atom_site_adp_type
_atom_site_occupancy
_atom_site_site_symmetry_order
_atom_site_calc_flag
_atom_site_refinement_flags_posn
_atom_site_refinement_flags_adp
_atom_site_refinement_flags_occupancy
_atom_site_disorder_assembly
_atom_site_disorder_group
O1 O 0.17595(10) 0.2698(3) 0.11212(10) 0.0215(3) Uani 1 1 d . . . . .
H1 H 0.1103 0.2435 0.0821 0.032 Uiso 1 1 calc GR . . . .
O2 O 0.00927(11) 0.5937(3) 0.03776(10) 0.0233(3) Uani 1 1 d . . . . .
O3 O 0.55881(11) 0.3142(3) 0.15862(12) 0.0277(4) Uani 1 1 d . . . . .
C1 C 0.18741(15) 0.4946(4) 0.14479(14) 0.0194(4) Uani 1 1 d . . . . .
C2 C 0.14319(15) 0.5177(3) 0.23469(13) 0.0183(4) Uani 1 1 d . . . . .
C3 C 0.04081(15) 0.5840(4) 0.21982(14) 0.0204(4) Uani 1 1 d . . . . .
C4 C -0.02992(16) 0.6593(4) 0.11808(14) 0.0255(5) Uani 1 1 d . . . . .
H4A H -0.1040 0.5988 0.1065 0.031 Uiso 1 1 calc R . . . .
H4B H -0.0354 0.8225 0.1182 0.031 Uiso 1 1 calc R . . . .
C5 C 0.12238(15) 0.6444(4) 0.06069(14) 0.0215(5) Uani 1 1 d . . . . .
H5A H 0.1350 0.8010 0.0813 0.026 Uiso 1 1 calc R . . . .
H5B H 0.1464 0.6221 0.0009 0.026 Uiso 1 1 calc R . . . .
C6 C 0.30708(15) 0.5588(4) 0.16941(13) 0.0190(4) Uani 1 1 d . . . . .
C7 C 0.38239(15) 0.4125(4) 0.15308(13) 0.0190(4) Uani 1 1 d . . . . .
H7 H 0.3602 0.2689 0.1278 0.023 Uiso 1 1 calc R . . . .
C8 C 0.49121(16) 0.4761(4) 0.17384(13) 0.0215(4) Uani 1 1 d . . . . .
C9 C 0.52371(17) 0.6864(4) 0.20929(15) 0.0233(4) Uani 1 1 d . . . . .
H9 H 0.5975 0.7302 0.2230 0.028 Uiso 1 1 calc R . . . .
C10 C 0.44732(16) 0.8324(4) 0.22454(14) 0.0236(4) Uani 1 1 d . . . . .
H10 H 0.4691 0.9770 0.2486 0.028 Uiso 1 1 calc R . . . .
C11 C 0.33965(16) 0.7698(4) 0.20506(14) 0.0222(4) Uani 1 1 d . . . . .
H11 H 0.2881 0.8710 0.2161 0.027 Uiso 1 1 calc R . . . .
C12 C 0.66148(15) 0.3785(4) 0.14519(15) 0.0252(5) Uani 1 1 d . . . . .
H12 H 0.7015 0.4788 0.2006 0.030 Uiso 1 1 calc R . . . .
C13 C 0.64160(18) 0.4952(5) 0.04605(17) 0.0370(6) Uani 1 1 d . . . . .
H13A H 0.6028 0.3959 -0.0080 0.055 Uiso 1 1 calc GR . . . .
H13B H 0.7114 0.5373 0.0370 0.055 Uiso 1 1 calc GR . . . .
H13C H 0.5978 0.6280 0.0450 0.055 Uiso 1 1 calc GR . . . .
C14 C 0.72334(19) 0.1658(5) 0.1506(2) 0.0392(6) Uani 1 1 d . . . . .
H14A H 0.7304 0.0927 0.2144 0.059 Uiso 1 1 calc GR . . . .
H14B H 0.7958 0.1974 0.1450 0.059 Uiso 1 1 calc GR . . . .
H14C H 0.6841 0.0687 0.0958 0.059 Uiso 1 1 calc GR . . . .
C15 C 0.21989(15) 0.4605(4) 0.33438(13) 0.0192(4) Uani 1 1 d . . . . .
C16 C 0.27587(17) 0.2611(4) 0.34934(15) 0.0271(5) Uani 1 1 d . . . . .
H16 H 0.2608 0.1548 0.2972 0.032 Uiso 1 1 calc R . . . .
C17 C 0.35378(18) 0.2153(5) 0.43986(17) 0.0345(6) Uani 1 1 d . . . . .
H17 H 0.3913 0.0781 0.4495 0.041 Uiso 1 1 calc R . . . .
C18 C 0.37645(17) 0.3698(5) 0.51568(15) 0.0362(6) Uani 1 1 d . . . . .
H18 H 0.4306 0.3401 0.5771 0.043 Uiso 1 1 calc R . . . .
C19 C 0.32064(19) 0.5668(5) 0.50219(16) 0.0351(6) Uani 1 1 d . . . . .
H19 H 0.3354 0.6716 0.5548 0.042 Uiso 1 1 calc R . . . .
C20 C 0.24263(17) 0.6133(4) 0.41176(15) 0.0266(5) Uani 1 1 d . . . . .
H20 H 0.2048 0.7501 0.4029 0.032 Uiso 1 1 calc R . . . .
C21 C -0.01827(15) 0.5841(4) 0.29647(14) 0.0211(4) Uani 1 1 d . . . . .
C22 C -0.01820(16) 0.3979(4) 0.35423(15) 0.0251(5) Uani 1 1 d . . . . .
H22 H 0.0252 0.2741 0.3493 0.030 Uiso 1 1 calc R . . . .
C23 C -0.08104(17) 0.3905(5) 0.41943(16) 0.0290(5) Uani 1 1 d . . . . .
H23 H -0.0803 0.2622 0.4586 0.035 Uiso 1 1 calc R . . . .
C24 C -0.14432(17) 0.5697(5) 0.42706(16) 0.0307(5) Uani 1 1 d . . . . .
H24 H -0.1878 0.5642 0.4708 0.037 Uiso 1 1 calc R . . . .
C25 C -0.14429(17) 0.7569(4) 0.37089(16) 0.0301(5) Uani 1 1 d . . . . .
H25 H -0.1871 0.8810 0.3768 0.036 Uiso 1 1 calc R . . . .
C26 C -0.08178(16) 0.7646(4) 0.30567(15) 0.0256(5) Uani 1 1 d . . . . .
H26 H -0.0824 0.8937 0.2671 0.031 Uiso 1 1 calc R . . . .

loop_
_atom_site_aniso_label
_atom_site_aniso_U_11
_atom_site_aniso_U_22
_atom_site_aniso_U_33
_atom_site_aniso_U_23
_atom_site_aniso_U_13
_atom_site_aniso_U_12
O1 0.0186(6) 0.0206(8) 0.0239(6) -0.0060(6) 0.0041(5) 0.0002(6)
O2 0.0189(6) 0.0287(9) 0.0203(6) 0.0011(6) 0.0031(5) 0.0023(6)
O3 0.0216(7) 0.0213(8) 0.0448(8) 0.0006(7) 0.0169(6) 0.0015(6)
C1 0.0193(9) 0.0192(11) 0.0195(8) -0.0022(8) 0.0056(7) 0.0021(8)
C2 0.0206(9) 0.0143(10) 0.0198(8) -0.0007(8) 0.0057(7) 0.0018(8)
C3 0.0215(9) 0.0170(10) 0.0220(9) 0.0007(8) 0.0054(7) 0.0023(8)
C4 0.0196(9) 0.0335(13) 0.0236(10) 0.0044(9) 0.0067(7) 0.0075(9)
C5 0.0196(9) 0.0237(12) 0.0209(9) 0.0003(8) 0.0057(7) 0.0016(8)
C6 0.0198(9) 0.0211(11) 0.0159(8) 0.0009(8) 0.0051(6) 0.0019(8)
C7 0.0224(9) 0.0160(10) 0.0193(8) -0.0004(8) 0.0074(7) -0.0007(8)
C8 0.0231(9) 0.0200(11) 0.0228(9) 0.0027(8) 0.0091(7) 0.0024(8)
C9 0.0202(9) 0.0235(11) 0.0257(9) 0.0030(9) 0.0065(7) -0.0024(9)
C10 0.0285(10) 0.0170(10) 0.0225(8) -0.0019(8) 0.0037(7) -0.0028(9)
C11 0.0242(9) 0.0201(11) 0.0225(8) -0.0019(8) 0.0072(7) 0.0037(9)
C12 0.0184(9) 0.0307(13) 0.0278(9) 0.0003(9) 0.0091(7) -0.0021(9)
C13 0.0279(10) 0.0526(17) 0.0328(10) 0.0091(12) 0.0126(8) 0.0019(12)
C14 0.0259(11) 0.0419(16) 0.0549(14) 0.0050(12) 0.0198(10) 0.0081(11)
C15 0.0156(8) 0.0232(12) 0.0199(8) 0.0008(8) 0.0071(7) -0.0008(8)
C16 0.0269(10) 0.0305(13) 0.0237(9) 0.0020(9) 0.0074(8) 0.0077(10)
C17 0.0266(10) 0.0429(16) 0.0344(11) 0.0152(11) 0.0097(9) 0.0112(11)
C18 0.0236(10) 0.0574(19) 0.0237(10) 0.0115(11) 0.0013(8) -0.0057(11)
C19 0.0371(12) 0.0452(16) 0.0208(9) -0.0055(10) 0.0052(8) -0.0148(12)
C20 0.0295(10) 0.0269(12) 0.0251(10) -0.0035(9) 0.0109(8) -0.0039(9)
C21 0.0166(8) 0.0229(11) 0.0232(9) -0.0006(9) 0.0052(7) 0.0003(8)
C22 0.0214(9) 0.0249(12) 0.0301(10) 0.0012(9) 0.0094(8) 0.0019(9)
C23 0.0278(10) 0.0313(13) 0.0294(10) 0.0055(10) 0.0112(8) -0.0030(10)
C24 0.0246(9) 0.0412(15) 0.0297(10) -0.0021(10) 0.0135(8) -0.0013(10)
C25 0.0257(10) 0.0334(14) 0.0334(10) -0.0044(10) 0.0123(8) 0.0057(10)
C26 0.0248(9) 0.0249(12) 0.0281(9) 0.0020(9) 0.0095(8) 0.0032(9)

_geom_special_details            
;
 All esds (except the esd in the dihedral angle between two l.s. planes)
 are estimated using the full covariance matrix.  The cell esds are taken
 into account individually in the estimation of esds in distances, angles
 and torsion angles; correlations between esds in cell parameters are only
 used when they are defined by crystal symmetry.  An approximate (isotropic)
 treatment of cell esds is used for estimating esds involving l.s. planes.
;
loop_
_geom_bond_atom_site_label_1
_geom_bond_atom_site_label_2
_geom_bond_distance
_geom_bond_site_symmetry_2
_geom_bond_publ_flag
O1 H1 0.8400 . ?
O1 C1 1.429(3) . ?
O2 C4 1.426(2) . ?
O2 C5 1.429(2) . ?
O3 C8 1.371(3) . ?
O3 C12 1.446(2) . ?
C1 C2 1.542(2) . ?
C1 C5 1.526(3) . ?
C1 C6 1.527(3) . ?
C2 C3 1.335(3) . ?
C2 C15 1.493(2) . ?
C3 C4 1.517(3) . ?
C3 C21 1.496(3) . ?
C4 H4A 0.9900 . ?
C4 H4B 0.9900 . ?
C5 H5A 0.9900 . ?
C5 H5B 0.9900 . ?
C6 C7 1.383(3) . ?
C6 C11 1.389(3) . ?
C7 H7 0.9500 . ?
C7 C8 1.398(3) . ?
C8 C9 1.385(3) . ?
C9 H9 0.9500 . ?
C9 C10 1.387(3) . ?
C10 H10 0.9500 . ?
C10 C11 1.384(3) . ?
C11 H11 0.9500 . ?
C12 H12 1.0000 . ?
C12 C13 1.515(3) . ?
C12 C14 1.504(4) . ?
C13 H13A 0.9800 . ?
C13 H13B 0.9800 . ?
C13 H13C 0.9800 . ?
C14 H14A 0.9800 . ?
C14 H14B 0.9800 . ?
C14 H14C 0.9800 . ?
C15 C16 1.389(3) . ?
C15 C20 1.390(3) . ?
C16 H16 0.9500 . ?
C16 C17 1.392(3) . ?
C17 H17 0.9500 . ?
C17 C18 1.382(4) . ?
C18 H18 0.9500 . ?
C18 C19 1.375(4) . ?
C19 H19 0.9500 . ?
C19 C20 1.392(3) . ?
C20 H20 0.9500 . ?
C21 C22 1.389(3) . ?
C21 C26 1.394(3) . ?
C22 H22 0.9500 . ?
C22 C23 1.395(3) . ?
C23 H23 0.9500 . ?
C23 C24 1.380(4) . ?
C24 H24 0.9500 . ?
C24 C25 1.381(4) . ?
C25 H25 0.9500 . ?
C25 C26 1.392(3) . ?
C26 H26 0.9500 . ?

loop_
_geom_angle_atom_site_label_1
_geom_angle_atom_site_label_2
_geom_angle_atom_site_label_3
_geom_angle
_geom_angle_site_symmetry_1
_geom_angle_site_symmetry_3
_geom_angle_publ_flag
C1 O1 H1 109.5 . . ?
C4 O2 C5 110.02(15) . . ?
C8 O3 C12 118.57(18) . . ?
O1 C1 C2 108.80(16) . . ?
O1 C1 C5 109.68(16) . . ?
O1 C1 C6 108.36(16) . . ?
C5 C1 C2 109.23(16) . . ?
C5 C1 C6 107.85(17) . . ?
C6 C1 C2 112.87(15) . . ?
C3 C2 C1 119.41(16) . . ?
C3 C2 C15 124.14(16) . . ?
C15 C2 C1 116.45(15) . . ?
C2 C3 C4 121.57(17) . . ?
C2 C3 C21 125.55(17) . . ?
C21 C3 C4 112.83(16) . . ?
O2 C4 C3 114.10(16) . . ?
O2 C4 H4A 108.7 . . ?
O2 C4 H4B 108.7 . . ?
C3 C4 H4A 108.7 . . ?
C3 C4 H4B 108.7 . . ?
H4A C4 H4B 107.6 . . ?
O2 C5 C1 109.44(17) . . ?
O2 C5 H5A 109.8 . . ?
O2 C5 H5B 109.8 . . ?
C1 C5 H5A 109.8 . . ?
C1 C5 H5B 109.8 . . ?
H5A C5 H5B 108.2 . . ?
C7 C6 C1 120.75(19) . . ?
C7 C6 C11 119.80(18) . . ?
C11 C6 C1 119.41(18) . . ?
C6 C7 H7 120.0 . . ?
C6 C7 C8 120.0(2) . . ?
C8 C7 H7 120.0 . . ?
O3 C8 C7 114.6(2) . . ?
O3 C8 C9 125.15(18) . . ?
C9 C8 C7 120.3(2) . . ?
C8 C9 H9 120.4 . . ?
C8 C9 C10 119.26(19) . . ?
C10 C9 H9 120.4 . . ?
C9 C10 H10 119.6 . . ?
C11 C10 C9 120.8(2) . . ?
C11 C10 H10 119.6 . . ?
C6 C11 H11 120.0 . . ?
C10 C11 C6 119.9(2) . . ?
C10 C11 H11 120.0 . . ?
O3 C12 H12 109.8 . . ?
O3 C12 C13 109.76(16) . . ?
O3 C12 C14 104.81(19) . . ?
C13 C12 H12 109.8 . . ?
C14 C12 H12 109.8 . . ?
C14 C12 C13 112.7(2) . . ?
C12 C13 H13A 109.5 . . ?
C12 C13 H13B 109.5 . . ?
C12 C13 H13C 109.5 . . ?
H13A C13 H13B 109.5 . . ?
H13A C13 H13C 109.5 . . ?
H13B C13 H13C 109.5 . . ?
C12 C14 H14A 109.5 . . ?
C12 C14 H14B 109.5 . . ?
C12 C14 H14C 109.5 . . ?
H14A C14 H14B 109.5 . . ?
H14A C14 H14C 109.5 . . ?
H14B C14 H14C 109.5 . . ?
C16 C15 C2 120.70(18) . . ?
C16 C15 C20 118.78(18) . . ?
C20 C15 C2 120.3(2) . . ?
C15 C16 H16 119.7 . . ?
C15 C16 C17 120.7(2) . . ?
C17 C16 H16 119.7 . . ?
C16 C17 H17 120.1 . . ?
C18 C17 C16 119.9(2) . . ?
C18 C17 H17 120.1 . . ?
C17 C18 H18 120.0 . . ?
C19 C18 C17 120.0(2) . . ?
C19 C18 H18 120.0 . . ?
C18 C19 H19 119.8 . . ?
C18 C19 C20 120.3(2) . . ?
C20 C19 H19 119.8 . . ?
C15 C20 C19 120.3(2) . . ?
C15 C20 H20 119.8 . . ?
C19 C20 H20 119.8 . . ?
C22 C21 C3 120.7(2) . . ?
C22 C21 C26 118.56(18) . . ?
C26 C21 C3 120.53(19) . . ?
C21 C22 H22 119.6 . . ?
C21 C22 C23 120.8(2) . . ?
C23 C22 H22 119.6 . . ?
C22 C23 H23 120.0 . . ?
C24 C23 C22 120.0(2) . . ?
C24 C23 H23 120.0 . . ?
C23 C24 H24 120.1 . . ?
C23 C24 C25 119.85(19) . . ?
C25 C24 H24 120.1 . . ?
C24 C25 H25 119.9 . . ?
C24 C25 C26 120.3(2) . . ?
C26 C25 H25 119.9 . . ?
C21 C26 H26 119.7 . . ?
C25 C26 C21 120.5(2) . . ?
C25 C26 H26 119.7 . . ?

loop_
_geom_hbond_atom_site_label_D
_geom_hbond_atom_site_label_H
_geom_hbond_atom_site_label_A
_geom_hbond_distance_DH
_geom_hbond_distance_HA
_geom_hbond_distance_DA
_geom_hbond_angle_DHA
_geom_hbond_site_symmetry_A
O1 H1 O2 0.84 2.12 2.8728(19) 149.9 2_545

loop_
_geom_torsion_atom_site_label_1
_geom_torsion_atom_site_label_2
_geom_torsion_atom_site_label_3
_geom_torsion_atom_site_label_4
_geom_torsion
_geom_torsion_site_symmetry_1
_geom_torsion_site_symmetry_2
_geom_torsion_site_symmetry_3
_geom_torsion_site_symmetry_4
_geom_torsion_publ_flag
O1 C1 C2 C3 -95.3(2) . . . . ?
O1 C1 C2 C15 84.1(2) . . . . ?
O1 C1 C5 O2 64.0(2) . . . . ?
O1 C1 C6 C7 3.8(2) . . . . ?
O1 C1 C6 C11 -178.67(16) . . . . ?
O3 C8 C9 C10 -177.79(18) . . . . ?
C1 C2 C3 C4 -6.2(3) . . . . ?
C1 C2 C3 C21 170.9(2) . . . . ?
C1 C2 C15 C16 -50.9(3) . . . . ?
C1 C2 C15 C20 124.2(2) . . . . ?
C1 C6 C7 C8 178.47(16) . . . . ?
C1 C6 C11 C10 -177.88(16) . . . . ?
C2 C1 C5 O2 -55.1(2) . . . . ?
C2 C1 C6 C7 124.3(2) . . . . ?
C2 C1 C6 C11 -58.1(2) . . . . ?
C2 C3 C4 O2 17.2(3) . . . . ?
C2 C3 C21 C22 -49.0(3) . . . . ?
C2 C3 C21 C26 136.3(2) . . . . ?
C2 C15 C16 C17 174.8(2) . . . . ?
C2 C15 C20 C19 -174.83(19) . . . . ?
C3 C2 C15 C16 128.5(2) . . . . ?
C3 C2 C15 C20 -56.4(3) . . . . ?
C3 C21 C22 C23 -174.24(19) . . . . ?
C3 C21 C26 C25 174.35(19) . . . . ?
C4 O2 C5 C1 68.8(2) . . . . ?
C4 C3 C21 C22 128.3(2) . . . . ?
C4 C3 C21 C26 -46.4(3) . . . . ?
C5 O2 C4 C3 -48.2(3) . . . . ?
C5 C1 C2 C3 24.4(3) . . . . ?
C5 C1 C2 C15 -156.18(18) . . . . ?
C5 C1 C6 C7 -114.9(2) . . . . ?
C5 C1 C6 C11 62.7(2) . . . . ?
C6 C1 C2 C3 144.4(2) . . . . ?
C6 C1 C2 C15 -36.2(2) . . . . ?
C6 C1 C5 O2 -178.14(15) . . . . ?
C6 C7 C8 O3 177.40(17) . . . . ?
C6 C7 C8 C9 -1.0(3) . . . . ?
C7 C6 C11 C10 -0.3(3) . . . . ?
C7 C8 C9 C10 0.4(3) . . . . ?
C8 O3 C12 C13 -69.4(3) . . . . ?
C8 O3 C12 C14 169.34(18) . . . . ?
C8 C9 C10 C11 0.2(3) . . . . ?
C9 C10 C11 C6 -0.3(3) . . . . ?
C11 C6 C7 C8 0.9(3) . . . . ?
C12 O3 C8 C7 159.60(16) . . . . ?
C12 O3 C8 C9 -22.1(3) . . . . ?
C15 C2 C3 C4 174.5(2) . . . . ?
C15 C2 C3 C21 -8.4(4) . . . . ?
C15 C16 C17 C18 -0.4(3) . . . . ?
C16 C15 C20 C19 0.4(3) . . . . ?
C16 C17 C18 C19 1.2(3) . . . . ?
C17 C18 C19 C20 -1.2(3) . . . . ?
C18 C19 C20 C15 0.4(3) . . . . ?
C20 C15 C16 C17 -0.4(3) . . . . ?
C21 C3 C4 O2 -160.23(19) . . . . ?
C21 C22 C23 C24 0.0(3) . . . . ?
C22 C21 C26 C25 -0.5(3) . . . . ?
C22 C23 C24 C25 -0.7(3) . . . . ?
C23 C24 C25 C26 0.8(3) . . . . ?
C24 C25 C26 C21 -0.2(3) . . . . ?
C26 C21 C22 C23 0.6(3) . . . . ?

_shelx_res_file                  
;
    cu_dm16687_0m.res created by SHELXL-2014/7

TITL cu_dm16687_0m_a.res in P2(1)
REM Old TITL cu_dm16687_0m in P2(1)
REM SHELXT solution in P2(1)
REM R1 0.096, Rweak 0.030, Alpha 0.002, Orientation as input
REM Flack x = 0.083 ( 0.104 ) from Parsons' quotients
REM Formula found by SHELXT: C26 O3
CELL 1.54178 12.8937 6.0514 14.068 90 107.517 90
ZERR 2 0.0002 0.0001 0.0002 0 0.001 0
LATT -1
SYMM -X,0.5+Y,-Z
SFAC C H O
UNIT 52 52 6
EQIV $1 -X,-0.5+Y,-Z

L.S. 4
PLAN  20
SIZE 0.12 0.15 0.18
TEMP -143.15
HTAB O1 O2_$1
BOND $H
list 4
MORE -1
CONF
fmap 2
acta
REM <olex2.extras>
REM <HklSrc "%.\\cu_dm16687_0m.hkl">
REM </olex2.extras>

WGHT    0.051100    0.167400
EXTI    0.019963
FVAR       1.29062
O1    3    0.175953    0.269771    0.112121    11.00000    0.01858    0.02059 =
         0.02393   -0.00603    0.00408    0.00020
AFIX 147
H1    2    0.110284    0.243456    0.082052    11.00000   -1.50000
AFIX   0
O2    3    0.009270    0.593723    0.037756    11.00000    0.01885    0.02875 =
         0.02034    0.00111    0.00311    0.00226
O3    3    0.558808    0.314164    0.158618    11.00000    0.02159    0.02134 =
         0.04478    0.00061    0.01694    0.00152
C1    1    0.187409    0.494551    0.144792    11.00000    0.01931    0.01919 =
         0.01951   -0.00224    0.00557    0.00211
C2    1    0.143193    0.517699    0.234695    11.00000    0.02061    0.01433 =
         0.01978   -0.00068    0.00570    0.00180
C3    1    0.040814    0.584025    0.219818    11.00000    0.02154    0.01699 =
         0.02197    0.00073    0.00538    0.00230
C4    1   -0.029916    0.659285    0.118085    11.00000    0.01958    0.03352 =
         0.02363    0.00443    0.00674    0.00747
AFIX  23
H4A   2   -0.104044    0.598815    0.106469    11.00000   -1.20000
H4B   2   -0.035411    0.822459    0.118177    11.00000   -1.20000
AFIX   0
C5    1    0.122375    0.644401    0.060688    11.00000    0.01962    0.02365 =
         0.02092    0.00029    0.00569    0.00165
AFIX  23
H5A   2    0.135017    0.801010    0.081265    11.00000   -1.20000
H5B   2    0.146438    0.622091    0.000859    11.00000   -1.20000
AFIX   0
C6    1    0.307082    0.558833    0.169412    11.00000    0.01982    0.02114 =
         0.01592    0.00085    0.00511    0.00194
C7    1    0.382389    0.412505    0.153081    11.00000    0.02236    0.01600 =
         0.01934   -0.00041    0.00745   -0.00073
AFIX  43
H7    2    0.360191    0.268898    0.127778    11.00000   -1.20000
AFIX   0
C8    1    0.491207    0.476140    0.173845    11.00000    0.02307    0.01996 =
         0.02283    0.00272    0.00907    0.00242
C9    1    0.523705    0.686435    0.209289    11.00000    0.02022    0.02355 =
         0.02571    0.00298    0.00647   -0.00241
AFIX  43
H9    2    0.597508    0.730240    0.223002    11.00000   -1.20000
AFIX   0
C10   1    0.447319    0.832364    0.224542    11.00000    0.02853    0.01705 =
         0.02247   -0.00187    0.00366   -0.00283
AFIX  43
H10   2    0.469129    0.976980    0.248644    11.00000   -1.20000
AFIX   0
C11   1    0.339650    0.769786    0.205061    11.00000    0.02419    0.02009 =
         0.02248   -0.00190    0.00723    0.00366
AFIX  43
H11   2    0.288095    0.870958    0.216055    11.00000   -1.20000
AFIX   0
C12   1    0.661480    0.378488    0.145192    11.00000    0.01843    0.03074 =
         0.02778    0.00027    0.00915   -0.00205
AFIX  13
H12   2    0.701469    0.478803    0.200600    11.00000   -1.20000
AFIX   0
C13   1    0.641603    0.495246    0.046049    11.00000    0.02787    0.05258 =
         0.03279    0.00914    0.01256    0.00186
AFIX 137
H13A  2    0.602781    0.395925   -0.007975    11.00000   -1.50000
H13B  2    0.711420    0.537323    0.036997    11.00000   -1.50000
H13C  2    0.597751    0.628019    0.044989    11.00000   -1.50000
AFIX   0
C14   1    0.723338    0.165790    0.150553    11.00000    0.02593    0.04186 =
         0.05492    0.00497    0.01976    0.00811
AFIX 137
H14A  2    0.730353    0.092733    0.214355    11.00000   -1.50000
H14B  2    0.795850    0.197364    0.145028    11.00000   -1.50000
H14C  2    0.684116    0.068688    0.095768    11.00000   -1.50000
AFIX   0
C15   1    0.219893    0.460526    0.334384    11.00000    0.01564    0.02323 =
         0.01989    0.00084    0.00706   -0.00075
C16   1    0.275873    0.261069    0.349338    11.00000    0.02687    0.03054 =
         0.02366    0.00199    0.00739    0.00767
AFIX  43
H16   2    0.260815    0.154828    0.297242    11.00000   -1.20000
AFIX   0
C17   1    0.353784    0.215317    0.439859    11.00000    0.02661    0.04287 =
         0.03440    0.01520    0.00973    0.01123
AFIX  43
H17   2    0.391311    0.078100    0.449506    11.00000   -1.20000
AFIX   0
C18   1    0.376452    0.369842    0.515676    11.00000    0.02360    0.05744 =
         0.02373    0.01152    0.00129   -0.00575
AFIX  43
H18   2    0.430553    0.340065    0.577079    11.00000   -1.20000
AFIX   0
C19   1    0.320642    0.566779    0.502185    11.00000    0.03708    0.04515 =
         0.02076   -0.00553    0.00516   -0.01475
AFIX  43
H19   2    0.335392    0.671618    0.554837    11.00000   -1.20000
AFIX   0
C20   1    0.242633    0.613286    0.411758    11.00000    0.02949    0.02687 =
         0.02508   -0.00351    0.01088   -0.00390
AFIX  43
H20   2    0.204761    0.750071    0.402886    11.00000   -1.20000
AFIX   0
C21   1   -0.018274    0.584110    0.296469    11.00000    0.01665    0.02287 =
         0.02318   -0.00055    0.00516    0.00029
C22   1   -0.018201    0.397915    0.354232    11.00000    0.02143    0.02495 =
         0.03006    0.00120    0.00936    0.00186
AFIX  43
H22   2    0.025165    0.274074    0.349289    11.00000   -1.20000
AFIX   0
C23   1   -0.081042    0.390529    0.419430    11.00000    0.02784    0.03134 =
         0.02944    0.00545    0.01117   -0.00301
AFIX  43
H23   2   -0.080273    0.262232    0.458553    11.00000   -1.20000
AFIX   0
C24   1   -0.144322    0.569688    0.427065    11.00000    0.02456    0.04123 =
         0.02972   -0.00212    0.01352   -0.00132
AFIX  43
H24   2   -0.187795    0.564245    0.470848    11.00000   -1.20000
AFIX   0
C25   1   -0.144290    0.756918    0.370892    11.00000    0.02573    0.03343 =
         0.03336   -0.00445    0.01227    0.00567
AFIX  43
H25   2   -0.187091    0.880970    0.376786    11.00000   -1.20000
AFIX   0
C26   1   -0.081781    0.764555    0.305667    11.00000    0.02477    0.02495 =
         0.02811    0.00199    0.00953    0.00324
AFIX  43
H26   2   -0.082416    0.893749    0.267133    11.00000   -1.20000
AFIX   0
HKLF 4

REM  cu_dm16687_0m_a.res in P2(1)
REM R1 =  0.0379 for    3123 Fo > 4sig(Fo)  and  0.0383 for all    3172 data
REM    266 parameters refined using      1 restraints

END

WGHT      0.0511      0.1675

REM Highest difference peak  0.175,  deepest hole -0.235,  1-sigma level  0.047
Q1    1   0.4990  0.6062  0.1697  11.00000  0.05    0.18
Q2    1   0.5258  0.1700  0.1536  11.00000  0.05    0.17
Q3    1   0.1596  0.3852  0.1178  11.00000  0.05    0.17
Q4    1   0.1421  0.7858  0.0592  11.00000  0.05    0.16
Q5    1   0.5513  0.1731  0.1545  11.00000  0.05    0.16
Q6    1   0.2122  0.1349  0.1342  11.00000  0.05    0.16
Q7    1  -0.1193  0.9244  0.3204  11.00000  0.05    0.15
Q8    1   0.1789  0.1397  0.1718  11.00000  0.05    0.15
Q9    1   0.0969  0.6584  0.2272  11.00000  0.05    0.15
Q10   1   0.6842  0.0328  0.1415  11.00000  0.05    0.15
Q11   1   0.3626  0.4770  0.4999  11.00000  0.05    0.15
Q12   1  -0.1356  0.4669  0.3992  11.00000  0.05    0.15
Q13   1   0.3455  0.2558  0.4958  11.00000  0.05    0.14
Q14   1   0.6524  0.4653  0.1028  11.00000  0.05    0.14
Q15   1  -0.0516  0.9239  0.2932  11.00000  0.05    0.14
Q16   1  -0.1252  0.6921  0.4195  11.00000  0.05    0.14
Q17   1   0.2243  0.3848  0.1360  11.00000  0.05    0.14
Q18   1  -0.0409  0.4452  0.2962  11.00000  0.05    0.14
Q19   1   0.2264  0.1301  0.3249  11.00000  0.05    0.14
Q20   1   0.2353  0.7729  0.4018  11.00000  0.05    0.14
;
_shelx_res_checksum              16966
_shelx_SHELXL_version_number     2014/7
_olex2_submission_special_instructions 'No special instructions were received'
